# Supplementary material for: HbA1c as a Key Metabolic Marker in Predicting Myomectomy Requirement in Women with Uterine Fibroids: A Machine Learning Study
Source: Medicina (Kaunas). 2026 Mar 9;62(3):500. doi: 10.3390/medicina62030500 (PMC13028305; doi:10.3390/medicina62030500)
Supplement: Supplementary file 1 [file medicina-62-00500-s001.zip]

Archive with 1 entries (1 files):
- medicina-4137719-supplementary.pdf
